# Supplementary material for: Optogenetic activation of spinal microglia triggers chronic pain in mice
Source: PLoS Biol. 2021 Mar 19;19(3):e3001154. doi: 10.1371/journal.pbio.3001154 (PMC8011727; doi:10.1371/journal.pbio.3001154)
Supplement: S1 Data — (XLSX) [file pbio.3001154.s001.xlsx]

## Sheet: 1D
Figure 1D		Animal number
		No.1	No.2	No.3	No.4
	Total Iba1+ cells	100	99	99	102		(%)	No.1	No.2	No.3	No.4	mean	std deviation	sem
	Colocalized with Rhodopsin	92	95	97	92		Colocalized with Rhodopsin	92	95.9596	97.9798	90.1961	94.0339	3.56576	1.78288
	Not Colocalized with Rhodopsin	5	7	10	2		Not Colocalized with Rhodopsin	5	7.07071	10.101	1.96078	6.03313	3.42907	1.71454
		Animal number
		No.1	No.2	No.3	No.4
	Total GFAP+ cells	101	98	103	94		(%)	No.1	No.2	No.3	No.4	mean	std deviation	sem
	Colocalized with Rhodopsin	2	4	5	5		Colocalized with Rhodopsin	1.9802	4.08163	4.85437	5.31915	4.05884	1.47677	0.738383
	Not Colocalized with Rhodopsin	96	94	101	89		Not Colocalized with Rhodopsin	95.0495	95.9184	98.0583	94.6809	95.9267	1.51275	0.756373
		Animal number
		No.1	No.2	No.3	No.4
	Total NeuN+ cells	98	103	121	102		(%)	No.1	No.2	No.3	No.4	mean	std deviation	sem
	Colocalized with Rhodopsin	4	5	10	2		Colocalized with Rhodopsin	4.08163	4.85437	8.26446	1.96078	4.79031	2.61931	1.30965
	Not Colocalized with Rhodopsin	96	93	116	97		Not Colocalized with Rhodopsin	97.9592	90.2913	95.8678	95.098	94.8041	3.24233	1.62116

## Sheet: 2CE
Figure 2C
	Current-Voltage (IV) curve.
	Membrane voltage (mV)	Before light							mean	std deviation	sem
	40	36.7657	33.4541	26.2393	27.9192	11.2629	49.1603		30.8002	12.574	5.13333
	20	30.3527	28.5228	20.0274	23.1456	10.0587	36.0007		24.6846	9.08722	3.70984
	0	22.4232	21.151	13.2966	12.9941	14.7179	26.1084		18.4486	5.51334	2.25081
	-20	9.3024	12.7909	6.96665	5.54466	7.84306	13.3316		9.29653	3.16574	1.29241
	-40	5.66598	7.17819	4.64683	4.09653	4.37194	8.5526		5.75201	1.7749	0.724599
	-60	1.28672	-3.34419	-1.24534	0.310012	1.15289	-3.02524		-0.810858	2.05049	0.837108
	-80	-13.4459	-15.2801	-6.26715	-8.78064	-8.26628	-14.2747		-11.0525	3.73651	1.52542
	-100	-16.1567	-19.7403	-13.8054	-11.6924	-13.2065	-26.3954		-16.8328	5.46064	2.2293
	-120	-23.554	-24.4724	-17.5256	-14.5562	-16.7048	-31.9711		-21.464	6.47605	2.64384
	-140	-29.9321	-31.1179	-21.9638	-19.1851	-20.4858	-33.1937		-25.9797	6.10805	2.4936
		After light
	40	36.5487	32.7442	53.7908	55.1674	26.8571	54.1805		43.2148	12.6223	5.15302
	20	25.1955	24.9162	44.123	37.6536	18.5035	32.9451		30.5562	9.44407	3.85553
	0	12.9941	14.7179	26.1084	15.2784	7.39828	12.8711		14.8947	6.16163	2.51547
	-20	-9.5625	-13.5264	-18.9921	-14.6224	-8.81088	-20.025		-14.2565	4.6488	1.89787
	-40	-18.9382	-20.0716	-35.1959	-28.2097	-15.0335	-33.7694		-25.2031	8.38188	3.42189
	-60	-30.3779	-34.4357	-62.7066	-42.7586	-26.2473	-55.975		-42.0835	14.5948	5.95829
	-80	-37.801	-44.1968	-78.6733	-54.6708	-34.2356	-70.1245		-53.2837	17.9738	7.33777
	-100	-48.8263	-55.1489	-89.345	-68.0583	-41.1579	-90.6651		-65.5336	20.9098	8.53639
	-120	-58.9617	-67.6647	-105.199	-80.5245	-50.6722	-108.901		-78.6538	24.1435	9.85655
	-140	-73.1187	-78.0758	-126.508	-92.0973	-59.874	-122.864		-92.0896	27.2977	11.1442
Figure 2E	Current (pA)
	Light intensity (%)					mean	std deviation	sem
	0	13.0582	22.5596	14.4022		16.6734	5.14174	2.96859
	1	17.3521	25.1791	15.9882		19.5065	4.95978	2.86353
	2	19.7799	25.9556	18.5313		21.4223	3.97529	2.29513
	3	22.4772	28.8022	19.965		23.7481	4.55365	2.62905
	4	25.8937	30.8384	23.7006		26.8109	3.65626	2.11094
	5	27.6918	34.5392	24.7447		28.9919	5.02502	2.9012
	6	29.9845	38.1884	27.0518		31.7416	5.7725	3.33275
	7	34.1662	39.8285	30.4738		34.8228	4.71181	2.72037
	8	35.8816	40.4824	32.3986		36.2542	4.05476	2.34102
	9	38.2342	41.9508	33.8276		38.0042	4.06652	2.3478
	10	39.4161	44.0742	35.4266		39.639	4.32808	2.49882
	12	41.7572	48.813	35.4003		41.9901	6.70939	3.87367
	14	41.2669	52.3513	36.335		43.3178	8.20275	4.73586
	16	41.6463	54.1751	36.5186		44.1133	9.08312	5.24414
	18	43.4262	55.1896	37.2004		45.272	9.13556	5.27442
	20	43.9031	55.331	38.3743		45.8694	8.64766	4.99273

## Sheet: 3CDEFGH
Figure 3C	Animal No.	Sham (cm)	Implanting Ferrule (cm)	Implanting Ferrule+Photostimulation (cm)
	No.1	3.1	2.8	3.1
	No.2	2.9	2.9	3
	No.3	2.9	3.1	2.9
	No.4	2.96	2.93	3
	No.5	2.97	2.94	3.01
	mean	2.966	2.934	3.002
	std deviation	0.0817313	0.108074	0.070852
	sem	0.0365513	0.0483322	0.031686
Figure 3D	Sham		No. 1	No. 2	No. 3	No. 4	No. 5
		1 st	147.82	160.83	178.1	150.35	179.32
		2 nd	145.84	195.53	180.2	155.42	180.32
		3 rd	150.78	184.32	190.45	160.32	190.21	mean	std deviation	sem
			148.147	180.227	182.917	155.363	183.283	169.987	16.8795	7.54875
	Ferrule-Implanted Control mice		No. 1	No. 2	No. 3	No. 4	No. 5	No. 6	No. 7
		1 st	150.35	167.01	147.82	145.38	165.08	145.39	142.9
		2 nd	174.09	160.83	195.53	148.5	165.82	184.58	165.5
		3 rd	178.1	185.12	178.83	148.35	165.47	167.45	180.71	mean	std deviation	sem
			167.513	170.987	174.06	147.41	165.457	165.807	163.037	164.896	8.5468	3.23039
	Ferrule-Implanted ReaChR mice		No. 1	No. 2	No. 3	No. 4	No. 5	No. 6	No. 7
		1 st	147.23	145.5	150.3	150.3	142.2	170.2	140.3
		2 nd	150.2	150.3	159.2	155.2	150.2	180.2	150.2
		3 rd	162.3	165.2	162.3	165.2	153.2	180.3	155.2	mean	std deviation	sem
			153.243	153.667	157.267	156.9	148.533	176.9	148.567	156.44	9.67748	3.65774
Figure 3E	Mechanical		Animal number
	Contra.	Duration (min)	no.1	no.2	no.3	no.4	no.5	mean	std deviation	sem
		5	1	0.6	1	1.4	1	1	0.282843	0.126491
		15	1	0.6	1	1	1	0.92	0.178885	0.08
		30	1	1.4	0.6	1	1	1	0.282843	0.126491
			Animal number
	Ipsi.	Duration (min)	no.1	no.2	no.3	no.4	no.5	mean	std deviation	sem
		5	1	1	1.4	1	1	1.08	0.178885	0.08
		15	0.6	1	0.6	1	1	0.84	0.219089	0.0979796
		30	0.6	0.4	0.6	0.6	0.4	0.52	0.109545	0.0489898
Figure 3F	Thermal		Animal number
	Contra.	Duration (min)	no.1	no.2	no.3	no.4	no.5	mean	std deviation	sem
		5	10.88	8.8	7.8	10.2	11.3	9.796	1.46427	0.65484
		15	10.78	11.2	9.42	10.2	10.4	10.4	0.667982	0.298731
		30	11.175	9.65	11.325	10.4	11.2	10.75	0.715236	0.319863
			Animal number
	Ipsi.	Duration (min)	no.1	no.2	no.3	no.4	no.5	mean	std deviation	sem
		5	11.075	11.45	9.875	10.2	9.7	10.46	0.765792	0.342473
		15	7	7.875	7.8	8.2	6.5	7.475	0.701338	0.313648
		30	6.2	5.85	7	6	7	6.41	0.552721	0.247184
Figure 3G	ReaChR Contra.		No. 1	No. 2	No. 3	No. 4	No. 5	No. 6	No. 7	mean	std deviation	sem			Control Contra.		No. 1	No. 2	No. 3	No. 4	No. 5	No. 6	No. 7	No.8	mean	std deviation	sem
		Baseline	1	1	1.4	0.6	1	1.4	1	1.05714	0.276026	0.104328				Baseline	1	1	1.4	1.4	1.4	1	1	1.4	1.2	0.213809	0.0755929
		1 hr	0.6	1	1	1	1	1	1	0.942857	0.151186	0.0571429				1 hr	1	0.6	0.6	1	1	1.4	1	1	0.95	0.256348	0.0906327
		1 D	1	1	0.6	0.6	1.4	1	1.4	1	0.326599	0.123443				1 D	1	1	1	1.4	1	0.6	1	1	1	0.213809	0.0755929
		2 D	0.6	1	0.6	0.6	1	1	1	0.828571	0.213809	0.0808122				2 D	1	1	0.6	1.4	1	0.6	1	0.6	0.9	0.282843	0.1
		3 D	0.6	1	0.6	0.6	1	1.4	1	0.885714	0.302372	0.114286				3 D	1	1	0.6	1.4	1	0.6	1	1	0.95	0.256348	0.0906327
		4 D	1	1	0.6	0.6	1	0.6	1.4	0.885714	0.302372	0.114286				4 D	1	1	0.6	1	1	1.4	1	1	1	0.213809	0.0755929
		5 D	1	0.6	0.6	0.6	1.4	1	1	0.885714	0.302372	0.114286				5 D	0.6	1	1	1	1	0.6	1	1	0.9	0.185164	0.0654654
		6 D	0.6	0.6	0.6	1	1.4	1	1	0.885714	0.302372	0.114286				6 D	1	1	1.4	0.6	1	1.4	0.6	1	1	0.302372	0.106904
		7 D	1	0.6	0.6	1	0.6	1.4	1	0.885714	0.302372	0.114286				7 D	1	1	1	1	1	1	1.4	1	1.05	0.141421	0.05
		8 D	1	0.6	1	1.4	1.4	0.6	1.4	1.05714	0.359894	0.136027				8 D	1	1.4	1	1	1	1.4	1	1	1.1	0.185164	0.0654654
		9 D	1	1	1	1.4	1.4	1	1	1.11429	0.19518	0.0737711				9 D	1	1.4	1	1	0.6	1	1	0.6	0.95	0.256348	0.0906327
		1 hr	1	0.6	1	0.6	1.4	1	0.6	0.885714	0.302372	0.114286				1 hr	1	0.6	1	1.4	1	1	1	1	1	0.213809	0.0755929
		1 D	0.4	1	1	1	1	0.6	1	0.857143	0.250713	0.0947607				1 D	1	1	1	1	1	1	1	1	1	0	0
		3 D	1	1	1	1	1	1	1	1	0	0				3 D	1	1.4	1	1	1	1.4	1	1	1.1	0.185164	0.0654654
		5 D	1	1	1	1	1	1	1	1	0	0				5 D	1	1	1.4	1	1	1	1.4	1	1.1	0.185164	0.0654654
	ReaChR Ipsi.		No. 1	No. 2	No. 3	No. 4	No. 5	No. 6	No. 7	mean	std deviation	sem			Control Ipsi.		No. 1	No. 2	No. 3	No. 4	No. 5	No. 6	No. 7	No.8	mean	std deviation	sem
		Baseline	1	1.4	1	1	1	1.4	1.4	1.17143	0.213809	0.0808122				Baseline	1	1.4	1	1	1	1.4	1	1	1.1	0.185164	0.0654654
		1 hr	0.16	0.4	0.4	0.16	0.16	0.16	0.4	0.262857	0.128285	0.0484873				1 hr	0.6	1	1	0.6	0.6	1.4	1.4	1.4	1	0.370328	0.130931
		1 D	0.16	0.16	0.16	0.16	0.16	0.16	0.16	0.16	0	0				1 D	1	1	0.6	1.4	0.6	1	1.4	1.4	1.05	0.333809	0.118019
		2 D	0.16	0.16	0.16	0.16	0.16	0.16	0.4	0.194286	0.0907115	0.0342857				2 D	1	1	1	1	0.6	1	1	1	0.95	0.141421	0.05
		3 D	0.16	0.16	0.4	0.16	0.16	0.16	0.16	0.194286	0.0907115	0.0342857				3 D	1	1	1	0.6	1	1	1.4	1	1	0.213809	0.0755929
		4 D	0.16	0.4	0.16	0.4	0.16	0.16	0.16	0.228571	0.117108	0.0442627				4 D	0.6	1	1.4	1	0.6	1.4	1	1	1	0.302372	0.106904
		5 D	0.16	0.16	0.16	0.6	0.16	0.4	0.16	0.257143	0.175662	0.066394				5 D	1	1.4	0.6	1	0.6	1	1.4	1	1	0.302372	0.106904
		6 D	0.16	0.16	0.16	0.4	0.16	0.16	0.16	0.194286	0.0907115	0.0342857				6 D	1	1	1	1	1	1.4	1	0.6	1	0.213809	0.0755929
		7 D	0.16	0.6	0.6	0.6	0.16	0.4	0.4	0.417143	0.197122	0.0745052				7 D	1.4	0.6	1	1	1	1.4	1	1.4	1.1	0.282843	0.1
		8 D	0.6	1	0.6	1	0.6	0.4	0.6	0.685714	0.226779	0.0857143				8 D	1	1	1	1	1	1	1	1.4	1.05	0.141421	0.05
		9 D	1	1	1	1.4	1	1.4	1	1.11429	0.19518	0.0737711				9 D	1	1.4	1	1	1	0.6	1	1.4	1.05	0.256348	0.0906327
		1 hr	0.16	0.4	0.16	0.6	0.4	0.16	0.4	0.325714	0.170378	0.0643967				1 hr	1	1.4	1	1	1	1.4	1	1	1.1	0.185164	0.0654654
		1 D	0.16	0.16	0.16	0.16	0.16	0.16	0.16	0.16	0	0				1 D	1	1	1.4	1	1	1	1.4	1	1.1	0.185164	0.0654654
		3 D	0.16	0.16	0.16	0.16	0.16	0.16	0.16	0.16	0	0				3 D	1	1	1	1.4	1	1	1.4	1	1.1	0.185164	0.0654654
		5 D	0.16	0.16	0.16	0.16	0.16	0.16	0.16	0.16	0	0				5 D	1	1.4	1	1.4	1	1.4	1	1.4	1.2	0.213809	0.0755929
Figure 3H	ReaChR Contra.		No. 1	No. 2	No. 3	No. 4	No. 5	No. 6	No. 7	mean	std deviation	sem			Control Contra.		No. 1	No. 2	No. 3	No. 4	No. 5	No. 6	No. 7	No.8	mean	std deviation	sem
		Baseline	11.8	10.54	10.88	9.88	10.26	11.6	11.66	10.9457	0.757515	0.286314				Baseline	10.72	10.08	11.96	9.8	11.04	10.56	10.18	11.45	10.7238	0.731533	0.258636
		1 hr	10.9	10.16	10.16	10.32	10.14	13.46	11.16	10.9	1.19933	0.453305				1 hr	10.85	11.2	11.22	9.72	11.26	11.15	10.23	11.2	10.8537	0.573359	0.202713
		1 D	10.71	9.48	10.72	10.62	11.16	11.16	11.16	10.7157	0.595591	0.225112				1 D	11.15	12.02	9.64	10.56	12.38	11.34	10.92	11.18	11.1487	0.84413	0.298445
		2 D	10.75	9.8	10.46	10.44	11.06	10.52	12.224	10.7506	0.753257	0.284704				2 D	10.54	9.92	11.34	9.82	11.08	9.85	11.2	10.65	10.55	0.627626	0.221899
		3 D	11.14	11.62	10.56	11.3	11.08	11.2	11.098	11.1426	0.316575	0.119654				3 D	10.97	11.92	9.54	10.2	12.3	10.9	11.1	11.05	10.9975	0.872709	0.308549
		4 D	11.2	10.66	11.08	10.8	11.76	11.6	11.32	11.2029	0.398736	0.150708				4 D	11.6	11.22	10.94	11.82	12.44	11.3	11.7	11.5	11.565	0.452643	0.160033
		5 D	11.45	10.68	11.16	11.6	12.1	11.806	11.32	11.4451	0.459251	0.173581				5 D	11.51	11.18	11.66	10.58	12.62	11.52	11.52	11.49	11.51	0.564295	0.199508
		6 D	11.07	10.6	11.74	9.9	11.56	11.42	11.24	11.0757	0.636392	0.240534				6 D	10.58	11.68	10.5	10.22	9.94	10.58	10.46	10.65	10.5762	0.503529	0.178024
		7 D	10.53	9.08	11.7	10.96	10.24	10.8	10.42	10.5329	0.798472	0.301794				7 D	10.68	10.3	11.2	10.92	10.28	10.65	10.72	10.75	10.6875	0.302218	0.10685
		8 D	10.79	10.975	11.14	11.22	10.84	10.44	10.126	10.7901	0.388913	0.146995				8 D	11.65	10.75	12.7	10.06	13.08	11.7	11.72	11.55	11.6512	0.963838	0.340768
		9 D	11.37	13.7667	9.925	11.825	10.45	11.25	11.025	11.3731	1.22602	0.463394				9 D	11.03	10.35	9.78	12.16	11.84	11.02	11.42	10.65	11.0312	0.779605	0.275632
		1 hr	12.45	11.525	12.4	15	10.94	12.4	12.45	12.4521	1.26775	0.479166				1 hr	12.01	11.2	11.02	15	10.84	12.04	11.98	12.02	12.0138	1.30641	0.461886
		1 D	10.72	11.825	11.76	11.32	8	9	12.45	10.725	1.63361	0.617448				1 D	11.83	11.35	11.94	11.04	12.98	11.78	11.84	11.88	11.83	0.559872	0.197945
		3 D	10.08	10.58	9.96	9.68	9.78	10.2	10.3	10.0829	0.310146	0.117224				3 D	10.89	11.875	10.64	10.54	10.52	10.76	11.2	10.7	10.8906	0.45375	0.160425
		5 D	11.87	11.475	12.28	12.1	12.3	11.42	11.67	11.8736	0.366137	0.138387				5 D	11.03	10.575	11.4	10.48	11.68	11.2	11.3	10.6	11.0331	0.440056	0.155583
	ReaChR Ipsi.		No. 1	No. 2	No. 3	No. 4	No. 5	No. 6	No. 7	mean	std deviation	sem			Control Ipsi.		No. 1	No. 2	No. 3	No. 4	No. 5	No. 6	No. 7	No.8	mean	std deviation	sem
		Baseline	8.29	10.64	12.1	11.46	8.9	3.28	3.38	8.29286	3.64389	1.37726				Baseline	10.9	11.9	11.35	11.3	10.01	11.01	11.6	11.01	11.135	0.564042	0.199419
		1 hr	5.22	5.76	6.3	7.48	5.12	3.28	3.38	5.22	1.51244	0.571648				1 hr	11.01	10.98	11.19	11.7	11.24	11.1	11.3	11.01	11.1912	0.236549	0.0836326
		1 D	6	6.08	6.18	3.5	5.02	7.9	7.78	6.06571	1.52738	0.577296				1 D	11.61	11.5	10.74	11.38	12.82	11.38	12.1	11.35	11.61	0.614887	0.217395
		2 D	7.72	7.44	9.22	10.28	7.42	6.42	5.54	7.72	1.60283	0.605813				2 D	10.37	10.26	10.44	10.68	10.12	10.26	10.44	10.45	10.3775	0.168417	0.0595444
		3 D	9.27	8.9	10.2	6.86	9.52	9.88	10.26	9.27	1.1708	0.44252				3 D	11.32	9.76	11.76	12.18	11.6	11.32	11.2	11.45	11.3238	0.704718	0.249155
		4 D	11.56	11.92	11.18	13.44	10.46	11.18	11.2	11.5629	0.939179	0.354976				4 D	10.66	11.22	9.62	10.78	11.02	10.56	10.62	10.8	10.66	0.473648	0.16746
		5 D	11.21	10.3	10.34	13.52	10.46	11.42	11.26	11.2157	1.12027	0.423421				5 D	10.42	9.88	10.76	10.18	10.88	10.32	10.42	10.5	10.42	0.314597	0.111227
		6 D	10.23	10.58	8.84	10.34	10.54	10.62	10.48	10.2329	0.629463	0.237915				6 D	11.27	10.12	11.64	11.76	11.56	11.25	11.72	10.85	11.2712	0.555863	0.196527
		7 D	10.9	11.9	11.6	10.72	9.74	10.66	10.78	10.9	0.7	0.264575				7 D	11.255	9.76	12.32	11.98	10.96	11.21	10.92	11.6	11.2506	0.775981	0.274351
		8 D	10.28	11.075	8.62	11.06	9.48	10.64	10.84	10.285	0.920059	0.34775				8 D	12.23	13.675	11.86	12.2	11.2	12.1	12.33	12.3	12.2369	0.688492	0.243419
		9 D	11.16	12.4	9.925	11.825	10.45	10.725	11.65	11.1621	0.860082	0.32508				9 D	10.99	11.35	12.12	9.6	10.92	10.92	10.97	11.12	10.9988	0.693345	0.245134
		1 hr	4.1	5.3	3.34	3.52	4.26	4	4.2	4.10286	0.632395	0.239023				1 hr	12.72	12.7	11.14	15	12.06	12.71	12.55	12.9	12.7225	1.08181	0.382477
		1 D	4.08	4.225	5.26	3.28	3.58	4.1	4.05	4.08214	0.619771	0.234251				1 D	10.55	9.625	12.28	10.44	9.86	10.42	10.73	10.56	10.5581	0.791526	0.279847
		3 D	12.34	11.575	13.32	12.14	12.1	12.4	12.5	12.3393	0.527955	0.199548				3 D	11.76	11.625	12.46	11.64	11.34	11.42	11.72	12.1	11.7581	0.364848	0.128993
		5 D	12	11.85	12.16	12.05	12.1	12.1	11.9	12.0229	0.113242	0.0428016				5 D	10.95	11.325	12.44	8.96	11.04	10.82	10.93	11.1	10.9456	0.953832	0.337231

## Sheet: 4BCEG
Figure 4B	Control 3D	No1	No2	No3	mean	std deviation	sem
	Contra.	109	102	92	101	8.544	4.93288
	Ipsi.	104	98	101	101	3	1.73205
	ReaChR 1D	No1	No2	No3	mean	std deviation	sem
	Contra.	95	100	93	96	3.60555	2.08167
	Ipsi.	125	132	124	127	4.3589	2.51661
	ReaChR 3D	No1	No2	No3	mean	std deviation	sem
	Contra.	97	102	110	103	6.55744	3.78594
	Ipsi.	170	190	201	187	15.7162	9.07377
	ReaChR 5D	No1	No2	No3	mean	std deviation	sem
	Contra.	88	90	110	96	12.1655	7.02377
	Ipsi.	124	132	133	129.667	4.93288	2.848
Figure 4C			Cont	1D	3D	5D	7D
	Total Iba1+ cells	No.1	23	32	43	54	44
		No.2	32	34	34	43	43
		No.3	33	33	38	45	42
	Iba1+Ki67+	No.1	0	2	9	2	1
		No.2	1	1	8	3	3
		No.3	0	3	11	4	2
	% of Iba1+ Ki67+ cells /Total Iba1+ cells	No.1	0	6.25	20.9302	3.7037	2.27273
		No.2	3.125	2.94118	23.5294	6.97674	6.97674
		No.3	0	9.09091	28.9474	8.88889	4.7619
	mean		1.04167	6.09403	24.469	6.52311	4.67046
	std deviation		1.80422	3.07783	4.09032	2.62219	2.35334
	sem		1.04167	1.77699	2.36155	1.51392	1.3587
Figure 4E	Control	No1			No2			No3		No4		No5
	Radial distance from soma (µm)	Cell 1	Cell 2	Cell 3	Cell 4	Cell 5	Cell 6	Cell 7	Cell 8	Cell 9	Cell 10	Cell 11	Cell 12	mean	std deviation	sem
	0	0	0	0	0	0	0	0	0	0	0	0	0	0	0	0
	5	8	8	8	9	10	9	9	11	9	10	10	9	9.16667	0.937437	0.270615
	10	6	7	9	9	9	10	9	9	8	7	8	6	8.08333	1.31137	0.378561
	15	7	7	6	6	7	6	5	7	6	6	7	5	6.25	0.753778	0.217597
	20	8	8	6	5	5	4	3	8	4	5	5	5	5.5	1.67874	0.484612
	25	7	7	6	5	4	4	4	5	2	3	3	4	4.5	1.5667	0.452267
	30	2	5	4	3	4	4	4	5	2	2	2	4	3.41667	1.1645	0.336162
	35	1	5	1	1	2	2	2	1	1	1	1	1	1.58333	1.1645	0.336162
	40	1	3	1	1	1	1	1	1	1	1	1	1	1.16667	0.57735	0.166667
	1D	No1			No2		No3			No4		No5
	Radial distance from soma (µm)	Cell 1	Cell 2	Cell 3	Cell 4	Cell 5	Cell 6	Cell 7	Cell 8	Cell 9	Cell 10	Cell 11	Cell 12	mean	std deviation	sem
	0	0	0	0	0	0	0	0	0	0	0	0	0	0	0	0
	5	4	5	4	6	7	5	4	7	5	6	5	4	5.16667	1.11464	0.321769
	10	4	3	3	4	5	4	3	5	4	3	4	3	3.75	0.753778	0.217597
	15	3	2	1	1	2	1	1	1	1	1	1	1	1.33333	0.651339	0.188025
	20	1	1	1	1	1	1	1	1	1	1	1	1	1	0	0
	25	0	0	0	0	1	1	1	1	1	1	1	0	0.583333	0.514929	0.148647
	30	0	0	0	0	0	0	0	0	0	0	0	0	0	0	0
	35	0	0	0	0	0	0	0	0	0	0	0	0	0	0	0
	40	0	0	0	0	0	0	0	0	0	0	0	0	0	0	0
	3D	No1			No2			No3		No4		No5
	Radial distance from soma (µm)	Cell 1	Cell 2	Cell 3	Cell 4	Cell 5	Cell 6	Cell 7	Cell 8	Cell 9	Cell 10	Cell 11	Cell 12	mean	std deviation	sem
	0	0	0	0	0	0	0	0	0	0	0	0	0	0	0	0
	5	4	3	5	8	9	8	10	11	4	5	8	9	7	2.66288	0.768706
	10	4	4	4	4	4	2	8	7	4	6	3	4	4.5	1.67874	0.484612
	15	3	3	3	3	2	2	1	1	1	1	1	1	1.83333	0.937437	0.270615
	20	4	4	3	3	2	2	1	1	1	1	1	1	2	1.20605	0.348155
	25	0	2	1	1	1	1	1	1	1	1	1	1	1	0.426401	0.123091
	30	0	0	0	0	0	0	0	0	0	0	0	0	0	0	0
	35	0	0	0	0	0	0	0	0	0	0	0	0	0	0	0
	40	0	0	0	0	0	0	0	0	0	0	0	0	0	0	0
	5D	No1			No2		No3		No4		No5
	Radial distance from soma (µm)	Cell 1	Cell 2	Cell 3	Cell 4	Cell 5	Cell 6	Cell 7	Cell 8	Cell 9	Cell 10	Cell 11	Cell 12	mean	std deviation	sem
	0	0	0	0	0	0	0	0	0	0	0	0	0	0	0	0
	5	6	7	6	7	9	7	5	6	5	6	7	8	6.58333	1.1645	0.336162
	10	4	4	3	4	4	3	2	4	3	3	5	6	3.75	1.05529	0.304636
	15	3	4	4	2	2	2	2	3	2	2	2	2	2.5	0.797724	0.230283
	20	2	2	2	2	2	2	2	1	1	1	1	1	1.58333	0.514929	0.148647
	25	1	1	1	1	1	1	1	1	1	1	1	1	1	0	0
	30	1	1	1	1	1	1	1	1	1	1	1	1	1	0	0
	35	0	0	0	0	0	0	0	0	0	0	0	0	0	0	0
	40	0	0	0	0	0	0	0	0	0	0	0	0	0	0	0
Figure 4G			Contra.	Ipsi.		% of Iba1+ Kv1.3+ cells /Total Iba1+ cells		Contra.	Ipsi.
	Total Iba1+ cells	No1	92	193			No1	1.08696	89.1192
		No2	87	201			No2	2.29885	85.5721
		No3	101	189			No3	3.9604	81.4815
		No4	102	192			No4	1.96078	84.375
	Iba1+Kv1.3+	No1	1	172		mean		2.32675	85.1369
		No2	2	172		std deviation		1.20286	3.16178
		No3	4	154		sem		0.601429	1.58089
		No4	2	162

## Sheet: 5CGI
Figure 5C
	Control + Light									ReaChR+Light
			No.1	No.2	No.3	No.4						No.1	No.2	No.3	No.4
		Time (min)	c-fiber response (%)	c-fiber response (%)	c-fiber response (%)	c-fiber response (%)	mean	std deviation	sem		Time (min)	c-fiber response (%)	c-fiber response (%)	c-fiber response (%)	c-fiber response (%)	mean	std deviation	sem
		0	98.2823	114.136	100	104.363	104.195	7.10431	3.55216		0	95.8935	105.221	99.5374	100	100.163	3.83981	1.9199
		5	117.401	134.612	109.091	120.082	120.297	10.6292	5.31462		5	91.343	118.983	129.684	100	110.003	17.4761	8.73804
		10	85.5863	107.083	68.1818	86.0905	86.7355	15.9165	7.95826		10	107.103	87.0158	84.8111	66.9725	86.4756	16.4208	8.21042
		15	97.1704	64.2938	90.9091	84.8039	84.2943	14.2575	7.12875		15	107.288	97.3699	96.4619	70.6422	92.9406	15.6534	7.82672
		20	101.568	79.8827	50	77.2249	77.169	21.1412	10.5706		20	98.4092	74.056	89.6942	65.1376	81.8242	15.0087	7.50436
		25	76.7737	73.1078	92.4242	80.9104	80.804	8.37686	4.18843		25	133.296	120.958	76.8697	106.422	109.387	24.3017	12.1508
		30	85.5863	109.889	92.4242	95.4091	95.8272	10.2368	5.11838		30	117.869	96.3962	81.8813	82.5688	94.6788	16.844	8.42202
		35	78.9395	104.05	96.9697	93.3988	93.3394	10.5712	5.2856		35	99.778	88.1712	155.127	120.183	115.815	29.3593	14.6796
		40	85.0635	74.6246	95.4545	85.7299	85.2181	8.51064	4.25532		40	84.6837	100.044	77.5636	105.505	91.9491	13.0258	6.5129
		45	74.6826	99.8028	48.4848	74.1167	74.2717	20.9523	10.4761		45	104.994	100.044	83.6546	97.2477	96.4853	9.13384	4.56692
		50	72.2181	72.0461	80.303	74.7639	74.8328	3.85273	1.92637		50	83.9068	100.044	79.7995	65.1376	82.2221	14.3553	7.17763
		55	78.342	73.1078	72.7273	74.7191	74.7241	2.56185	1.28092		55	88.2353	94.1594	64.919	117.431	91.1862	21.574	10.787
		60	86.0344	134.461	90.9091	103.84	103.811	21.7706	10.8853		60	88.3463	94.1594	73.5544	119.266	93.8315	19.0462	9.5231
		65	80.1344	110.041	93.9394	94.6677	94.6956	12.2213	6.11065		65	126.415	104.913	58.4426	107.339	99.2774	28.8715	14.4358
		70	83.6445	153.041	71.2121	102.704	102.65	36.0038	18.0019		70	197.669	191.101	49.4988	96.3303	133.65	72.7398	36.3699
		75	76.0269	90.4747	96.9697	88.0242	87.8739	8.75352	4.37676		75	119.899	161.914	46.1064	105.505	108.356	47.9057	23.9529
		80	78.8648	64.2938	57.5758	67.0131	66.9369	8.88629	4.44314		80	125.971	212.326	42.9453	139.45	130.173	69.43	34.715
		85	71.3966	70.4535	53.0303	64.9895	64.9675	8.44445	4.22223		85	138.735	211.007	54.1249	112.844	129.178	65.0308	32.5154
		90	85.5116	77.8098	53.0303	72.1298	72.1204	13.8579	6.92895		90	171.476	433.598	33.4618	161.468	200.001	167.93	83.9649
		95	80.2091	111.33	65.1515	85.5957	85.5716	19.2288	9.61441		95	251.276	433.598	146.8	188.991	255.166	126.459	63.2293
		100	77.4459	65.3724	86.3636	76.4216	76.4009	8.60188	4.30094		100	283.796	364.246	155.127	263.303	266.618	86.1538	43.0769
		105	82.0015	67.2683	86.3636	78.5732	78.5517	8.16992	4.08496		105	293.119	327.821	215.806	244.037	270.196	49.9624	24.9812
		110	88.7976	102.154	87.8788	92.9718	92.9505	6.52355	3.26177		110	297.225	327.821	222.899	275.229	280.794	44.2129	22.1064
		115	80.9559	174.048	69.697	108.265	108.242	46.7643	23.3822		115	312.986	327.821	249.961	272.477	290.811	35.8993	17.9496
		120	90.9634	84.0285	107.576	94.2152	94.1957	9.88004	4.94002		120	294.229	327.821	248.111	223.853	273.503	46.5112	23.2556
		125	71.6206	130.214	131.818	111.239	111.223	28.0069	14.0035		125	315.982	327.821	323.516	224.771	298.022	49.079	24.5395
		130	90.9634	78.4165	63.6364	77.7031	77.6798	11.1686	5.58432		130	342.73	126.265	305.474	217.431	247.975	96.6624	48.3312
		135	91.0381	99.0444	83.3333	91.1629	91.1447	6.41444	3.20722		135	321.421	154.036	307.787	233.945	254.297	77.0999	38.5499
		140	85.7356	83.0426	77.2727	82.0436	82.0236	3.53028	1.76514		140	330.855	222.716	302.236	229.358	271.291	53.6137	26.8069
		145	84.5407	87.062	90.9091	87.5288	87.5102	2.61862	1.30931		145	286.681	222.716	307.633	250.459	266.872	37.7403	18.8701
		150	84.1673	120.81	60.6061	88.5558	88.5348	24.7708	12.3854		150	249.945	222.716	306.322	219.266	249.562	40.2509	20.1254
		155	83.5698	98.0585	81.8182	87.8395	87.8215	7.27814	3.63907		155	231.41	248.581	301.311	222.936	251.059	35.1586	17.5793
		160	80.5825	91.3848	56.0606	76.0326	76.0151	14.7792	7.38958		160	231.521	207.233	310.332	233.028	245.528	44.7901	22.395
		165	81.2547	83.4976	39.3939	68.0706	68.0542	20.2827	10.1413		165	245.949	227.475	211.103	240.367	231.223	15.4849	7.74244
		170	86.4824	87.6687	98.4848	90.9039	90.885	5.40015	2.70007		170	208.99	227.475	152.429	274.312	215.801	50.4059	25.2029
		175	79.0889	87.2137	62.1212	76.1697	76.1484	10.4539	5.22693		175	169.7	216.367	98.9206	255.963	185.238	67.4863	33.7431
		180	77.9686	99.3478	81.8182	86.4073	86.3855	9.30458	4.65229		180	158.713	207.233	97.2244	251.376	178.637	66.1658	33.0829
		185	84.7647	99.3478	119.697	101.292	101.275	14.3256	7.16282		185	141.287	105.465	104.395	244.954	149.025	66.2107	33.1054
		190	92.6811	94.4942	118.182	101.814	101.793	11.6174	5.80871		190	143.396	97.8827	92.5983	233.028	141.726	64.9988	32.4994
		195	81.7774	113.757	119.697	105.101	105.083	16.6529	8.32644		195	138.624	88.3471	101.157	217.431	136.39	58.0867	29.0433
		200	82.1509	109.207	118.182	103.208	103.187	15.3145	7.65725		200	124.195	87.6578	119.352	216.514	136.93	55.4751	27.7376
		205	69.8282	99.4236	81.8182	83.6305	83.6751	12.1546	6.0773		205	125.638	103.857	128.373	234.862	148.183	58.8185	29.4092
		210	84.7647	105.187	81.8182	90.6258	90.599	10.3917	5.19584		210	127.858	108.107	135.312	241.284	153.141	59.8731	29.9366
		215	78.6408	110.041	81.8182	90.1947	90.1736	14.113	7.05651		215	120.089	108.682	126.908	279.817	158.874	80.9783	40.4891
		220	81.5534	99.1961	69.697	83.5122	83.4897	12.12	6.05998		220	112.32	88.4854	150.193	247.706	149.676	70.119	35.0595
		225	76.4003	96.921	75.7576	83.0536	83.0331	9.82854	4.91427		225	118.313	95.2297	147.803	271.56	158.226	78.5594	39.2797
		230	76.2509	146.519	53.0303	91.9652	91.9414	39.7449	19.8725		230	125.86	91.9025	144.873	231.193	148.457	59.3494	29.6747
		235	80.6572	101.471	69.697	83.975	83.9501	13.1781	6.58905		235	117.536	110.007	146.492	226.606	150.16	53.3352	26.6676
		240	75.7282	100.03	59.0909	78.3116	78.2902	16.8108	8.40541		240	123.085	101.704	150.424	235.78	152.748	58.836	29.418
		245	70.8738	94.6458	43.9394	69.8398	69.8247	20.7142	10.3571		245	103.108	108.988	150.116	101.835	116.012	22.9485	11.4743
		250	79.537	109.662	75.7576	88.3472	88.3259	15.1704	7.58522		250	136.959	103.683	157.517	126.606	131.191	22.3911	11.1955
Figure 5G			No1	No2	No3	No4	mean	std deviation	sem
	Control+Light	Contra	1	0	0	0	0.25	0.5	0.25
		Ipsi	0	1	1	0	0.5	0.57735	0.288675
							mean	std deviation	sem
	ReaChR+Light	Contra	8	7	9	5	7.25	1.70783	0.853913
		Ipsi	33	34	30	29	31.5	2.38048	1.19024
Figure 5I			Control+light	ReaChR+light
	Total NeuN+ cells	No.1	89	102		% of PKCa+ NeuN+ cells /Total NeuN+ cells		Control+light	ReaChR+light
		No.2	102	98			No1	2.24719	96.0784
		No.3	105	103			No2	0.980392	90.8163
		No.4	92	98			No3	2.85714	79.6117
							No4	1.08696	90.8163
	NeuN+PKCa+	No.1	2	98
		No.2	1	89		mean		1.79292	89.3307
		No.3	3	82		std deviation		0.912418	6.93796
		No.4	1	89		sem		0.456209	3.46898

## Sheet: 6BDGH
Figure 6B
			Control+light	ReaChR+light		% of IL1b+ Iba1+ cells /Total Iba1+ cells		Control+light	ReaChR+light
	Total IBa1+ cells	No.1	89	150			No.1	2.24719	82
		No.2	102	134			No.2	2.94118	98.5075
		No.3	101	145			No.3	2.9703	91.7241
		No.4	92	132			No.4	1.08696	84.8485
	IL1b+ Iba1+	No.1	2	123		mean		2.31141	89.27
		No.2	3	132		std deviation		0.882071	7.38819
		No.3	3	133		sem		0.441036	3.6941
		No.4	1	112
Figure 6D		Cont	1hr	1D	3D	5D	9D			Cont	1hr	1D	3D	5D	9D
	NLRP3	5041.08	12825	15700.4	17750.8	12369.9	9793.45		NLRP3	30.0648	68.4349	80.7391	94.3028	74.6137	49.1518
		5180.13	11338.1	14015.8	15660.4	10991.7	9349.67			30.8941	60.5007	72.0758	83.1976	66.3006	46.9245
		4911.38	12158	14889.3	16610.3	11132.3	8581.79			29.2913	64.8757	76.5679	88.2436	67.149	43.0707
									mean	30.0834	64.6038	76.4609	88.5813	69.3544	46.3823
									std deviation	0.801593	3.97406	4.33264	5.56032	4.57437	3.0766
									sem	0.4628	2.29442	2.50145	3.21025	2.64101	1.77628
	Caspase 1	3509.38	14880.6	12725.6	14744.2	11658.2	10132.4		Caspase 1	20.9298	79.4035	65.4411	78.3299	70.321	50.8528
		3276.55	15447.9	13290	15870.2	12886.6	11272.3			19.5412	82.4306	68.3436	84.3119	77.7307	56.5737
		3077.55	14324.4	12002.9	13864.5	11030.9	9724.38			18.3544	76.4354	61.7246	73.6564	66.5373	48.8051
									mean	19.6085	79.4232	65.1698	78.7661	71.5297	52.0772
									std deviation	1.28902	2.99766	3.31782	5.34113	5.69375	4.02641
	GAPDH	16767.4	18740.5	19445.9	18823.2	16578.5	19924.9		sem	0.744216	1.7307	1.91555	3.0837	3.28729	2.32465
Figure 6G			OD						pg/ml
	Control+light		1 trial	2 trial	3 trial	4 trial			1 trial	2 trial	3 trial	4 trial	mean	std deviation	sem
		Before	0.13	0.1	0.1	0.106		Before	21.1517	15.9793	15.9793	17.0138	17.531	2.46256	1.23128
		1 hr	0.159	0.098	0.1	0.099		1 hr	26.1517	15.6345	15.9793	15.8069	18.3931	5.17433	2.58716
		6 hr	0.089	0.102	0.107	0.102		6 hr	14.0828	16.3241	17.1862	16.3241	15.9793	1.32807	0.664036
		24 hr	0.087	0.095	0.097	0.102		24 hr	13.7379	15.1172	15.4621	16.3241	15.1603	1.07557	0.537786
			OD						pg/ml
	ReaChR+light		1 trial	2 trial	3 trial	4 trial			1 trial	2 trial	3 trial	4 trial	mean	std deviation	sem
		Before	0.106	0.12	0.121	0.158		Before	17.0138	19.4276	19.6	25.9793	20.5052	3.83564	1.91782
		1 hr	0.412	0.447	0.455	0.45		1 hr	69.7724	75.8069	77.1862	76.3241	74.7724	3.38154	1.69077
		6 hr	0.932	0.977	0.905	0.889		6 hr	159.428	167.186	154.772	152.014	158.35	6.63793	3.31897
		24 hr	0.36	1.005	0.923	0.905		24 hr	60.8069	172.014	157.876	154.772	136.367	50.9294	25.4647
Figure 6H		OD				pg/ml
	ReaChR+ vehicle	1 trial	2 trial	3 trial		1 trial	2 trial	3 trial	mean	std deviation	sem
	Before	0.211	0.205	0.195		4.94619	3.97845	2.36555	3.7634	1.30369	0.752687
	1 hr	0.453	0.414	0.45		43.9784	37.6881	43.4945	41.7203	3.5004	2.02096
	6 hr	0.543	0.621	0.695		58.4945	71.0751	83.0105	70.86	12.2595	7.078
	24 hr	0.526	0.548	0.477		55.7525	59.3009	47.8493	54.3009	5.86218	3.38453
		OC				pg/ml
	ReaChR + EGTA (5 mM)	1 trial	2 trial	3 trial		1 trial	2 trial	3 trial	mean	std deviation	sem
	Before	0.214	0.206	0.203		5.43006	4.13974	3.65587	4.40856	0.917134	0.529507
	1 hr	0.203	0.232	0.205		3.65587	8.33328	3.97845	5.32253	2.61237	1.50825
	6 hr	0.211	0.227	0.206		4.94619	7.52683	4.13974	5.53759	1.7693	1.0215
	24 hr	0.205	0.221	0.203		3.97845	6.55909	3.65587	4.73114	1.59125	0.918708

## Sheet: 7BCD
Figure 7B	ReaChR+Vehicle								ReaChR+IL-1ra									Control+IL-1ra
		No.1	No.2	No.3	No.4						No.1	No.2	No.3	No.4						No.1	No.2	No.3	No.4
	Time (min)	c-fiber response (%)	c-fiber response (%)	c-fiber response (%)	c-fiber response (%)	mean	std deviation	sem		Time (min)	c-fiber response (%)	c-fiber response (%)	c-fiber response (%)	c-fiber response (%)	mean	std deviation	sem		Time (min)	c-fiber response (%)	c-fiber response (%)	c-fiber response (%)	c-fiber response (%)	mean	std deviation	sem
	0	100	100	100	100	100	0	0		0	100	100	100	100	100	0	0		0	100	100	100	100	100	1.64093e-14	8.20464e-15
	5	105.237	105.97	106.312	104.213	105.433	0.92905	0.464525		5	116.237	98.9702	113.312	170.213	124.683	31.2769	15.6384		5	73.817	94.8259	87.3684	91.1392	86.7876	9.1674	4.5837
	10	96.765	95.3056	96.3611	101.34	97.443	2.67012	1.33506		10	108.765	105.306	87.3611	172.34	118.443	37.1361	18.5681		10	66.877	93.9303	126.316	89.8734	94.2491	24.4728	12.2364
	15	95.9774	109.696	96.875	100.383	100.733	6.27062	3.13531		15	95.9774	70.6962	190.875	106.383	115.983	52.1283	26.0642		15	79.9685	81.6915	92.6316	102.532	89.2058	10.5057	5.25283
	20	97.61	98.9315	101.063	92.617	97.5553	3.58627	1.79313		20	91.61	117.931	101.063	93.617	101.055	11.9631	5.98156		20	91.6404	89.4527	122.105	100.633	100.958	14.9053	7.45264
	25	96.7185	120.887	114.25	117.021	112.219	10.6861	5.34304		25	86.7185	120.887	95.25	117.021	104.969	16.5948	8.2974		25	79.1798	89.5522	102.105	81.0127	87.9625	10.456	5.22798
	30	119.119	118.367	102.938	132.468	118.223	12.0747	6.03734		30	79.1193	83.3669	63.9375	74.4681	75.223	8.35538	4.17769		30	101.893	97.9104	134.737	81.0127	103.888	22.4696	11.2348
	35	138.22	132.291	140.75	128.894	135.039	5.41763	2.70882		35	82.2201	100.291	118.75	114.894	104.039	16.5766	8.28828		35	86.7508	107.662	107.368	111.392	103.293	11.1794	5.58972
	40	105.404	110.936	130.75	76.3404	105.857	22.4862	11.2431		40	82.4036	113.936	142.75	72.3404	102.857	31.9572	15.9786		40	77.4448	103.483	109.474	89.2405	94.9104	14.4079	7.20397
	45	73.1984	111.238	118.5	115.064	104.5	21.0775	10.5387		45	83.1984	114.238	120.5	151.064	117.25	27.824	13.912		45	71.9243	112.736	115.789	94.9367	98.8467	20.1667	10.0833
	50	82.2201	110.41	119.75	90.8511	100.808	17.2785	8.63925		50	82.2201	110.41	119.75	80.8511	98.3077	19.7465	9.87325		50	84.858	102.786	114.737	87.9747	97.5889	13.8512	6.92562
	55	79.4131	115.268	111.625	89.234	98.8849	17.3493	8.67463		55	88.4131	115.268	134.625	87.234	106.385	22.8484	11.4242		55	73.817	111.343	114.737	87.3418	96.8097	19.5867	9.79333
	60	83.0325	102.843	120	110.872	104.187	15.7487	7.87435		60	83.0325	99.8433	120	97.8723	100.187	15.1911	7.59555		60	83.5962	126.567	155.789	97.4684	115.855	32.0843	16.0422
	65	118.32	127.099	115.5	99.1064	115.006	11.6943	5.84714		65	77.3199	71.0992	106.5	85.1064	85.0064	15.4324	7.7162		65	100.158	130.448	101.053	104.43	109.022	14.4018	7.20088
	70	161.318	136.4	153.75	164.213	153.92	12.4852	6.24259		70	61.3179	36.4003	103.75	70.2128	67.9202	27.8456	13.9228		70	99.2114	146.766	116.842	77.2152	110.009	29.3814	14.6907
	75	82.7789	131.475	117.625	125.532	114.353	21.8004	10.9002		75	80.7789	31.4753	117.625	125.532	88.8528	42.9363	21.4681		75	86.9085	155.025	102.105	100.633	111.168	30.0281	15.0141
	80	157.978	143.533	158.5	155.319	153.833	7.00605	3.50302		80	103.978	51.5335	128.5	155.319	109.833	44.1609	22.0805		80	89.2744	161.791	117.895	114.557	120.879	30.1193	15.0597
	85	145.096	159.816	121.5	174.468	150.22	22.5917	11.2958		85	105.096	59.8164	113.5	74.4681	88.2202	25.2967	12.6484		85	80.9148	98.408	93.6842	100	93.2517	8.65086	4.32543
	90	198.74	258.294	226.75	229.787	228.393	24.3449	12.1724		90	118.74	58.2942	126.75	129.787	108.393	33.7226	16.8613		90	80.9148	108.159	108.421	101.266	99.6902	12.948	6.47398
	95	265.254	272.727	224.75	282.766	261.374	25.4485	12.7242		95	105.254	59.7269	71.75	112.766	87.3741	25.6444	12.8222		95	70.6625	112.537	131.579	86.0759	100.214	27.1342	13.5671
	100	259.981	249.738	254.688	275.277	259.921	11.0586	5.52931		100	123.981	109.738	84.6875	121.277	109.921	17.9201	8.96007		100	67.0347	122.488	98.9474	100.633	97.2756	22.8343	11.4172
	105	266.277	264.246	273.875	254.809	264.802	7.84587	3.92294		105	116.277	97.2465	99.875	146.809	115.052	22.7842	11.3921		105	74.2902	124.179	115.789	107.595	105.463	21.8572	10.9286
	110	276.696	268.2	267.525	249.106	265.382	11.6253	5.81264		110	116.696	118.2	89.5	85.1064	102.376	17.5072	8.75358		110	68.2965	118.308	83.1579	94.3038	91.0167	21.0841	10.542
	115	281.106	297.963	274.188	267.191	280.112	13.1869	6.59343		115	111.106	97.9628	114.188	53.1915	94.1119	28.1729	14.0864		115	67.9811	118.308	101.053	109.494	99.209	21.9784	10.9892
	120	275.631	284.081	276.875	251.404	271.998	14.2254	7.11268		120	115.631	114.081	76.875	123.404	107.498	20.8187	10.4093		120	65.7729	123.483	147.368	115.823	113.112	34.2996	17.1498
	125	293.571	313.723	277.688	299.745	296.181	14.9359	7.46793		125	81.5709	113.723	77.6875	195.745	117.181	54.8088	27.4044		125	80.2839	139.005	96.8421	86.7089	100.71	26.4242	13.2121
	130	270.774	274.186	278.938	260.468	271.091	7.83349	3.91675		130	77.7742	113.186	85.9375	74.4681	87.8413	17.5703	8.78516		130	66.4038	141.294	132.632	108.861	112.297	33.5275	16.7638
	135	258.036	272.26	243.812	256.596	257.676	11.636	5.818		135	89.0362	114.26	82.8125	176.596	115.676	42.8288	21.4144		135	69.8738	136.119	100	100.633	101.657	27.0901	13.5451
	140	293.869	309.425	263.688	273.085	285.017	20.5865	10.2933		140	93.8694	109.425	63.6875	168.085	108.767	43.8679	21.9339		140	82.1767	140.796	113.684	98.1013	108.69	24.9721	12.4861
	145	302.62	301.932	265.438	259.596	282.396	23.0803	11.5402		145	112.62	111.932	65.4375	76.5957	91.6463	24.2544	12.1272		145	85.8044	138.607	121.053	103.797	112.315	22.6787	11.3394
	150	270.518	314.797	303.125	261.83	287.568	25.4074	12.7037		150	70.5185	114.797	73.125	163.83	105.568	43.8202	21.9101		150	96.3722	136.716	128.421	95.5696	114.27	21.4019	10.701
	155	286.369	333.141	286.527	289.362	298.85	22.9022	11.4511		155	86.3691	110.141	76	189.362	115.468	51.2937	25.6468		155	91.3249	136.816	104.211	115.823	112.044	19.3095	9.65475
	160	287.719	271.366	256.688	339.787	288.89	36.2216	18.1108		160	117.719	101.366	12.6875	129.787	90.3898	53.0947	26.5474		160	89.7476	138.905	145.263	52.5316	106.612	43.764	21.882
	165	306.704	308.35	284.876	349.574	312.376	27.0084	13.5042		165	106.704	108.35	124.876	159.574	124.876	24.5447	12.2723		165	124.921	135.423	117.895	67.0886	111.332	30.3622	15.1811
	170	285.936	340.649	324.748	207.66	289.748	59.3548	29.6774		170	85.9359	100.649	104.748	127.66	104.748	17.2785	8.63923		170	132.808	146.468	112.632	55.0633	111.743	40.2612	20.1306
	175	291.185	330.005	243.772	197.128	265.522	57.6409	28.8205		175	102.185	137.005	113.772	102.128	113.772	16.4277	8.21387		175	100.158	149.851	116.842	70.2532	109.276	33.2139	16.6069
	180	306.296	319.096	253.428	192.894	267.928	57.5344	28.7672		180	106.296	119.096	113.428	114.894	113.428	5.32713	2.66357		180	99.2114	138.109	100	60.7595	99.5201	31.5798	15.7899
	185	259.971	273.873	220.132	202.553	239.132	33.3676	16.6838		185	113.971	103.873	120.132	142.553	120.132	16.3812	8.19059		185	112.145	135.323	130.526	63.9241	110.48	32.6051	16.3025
	190	231.091	203.694	210.176	257.745	225.676	24.3665	12.1832		190	131.091	103.694	110.176	95.7447	110.176	15.1407	7.57034		190	91.7981	146.965	110.526	67.7215	104.253	33.4333	16.7167
	195	231.65	287.126	223.351	181.277	230.851	43.5176	21.7588		195	131.65	117.126	123.351	121.277	123.351	6.10828	3.05414		195	132.965	156.716	97.8947	54.4304	110.502	44.5097	22.2549
	200	234.352	213.006	175.644	259.574	220.644	35.5284	17.7642		200	134.352	113.006	135.644	159.574	135.644	19.0332	9.51662		200	111.672	144.975	124.211	67.7215	112.145	32.6449	16.3224
	205	203.489	205.306	265.605	217.021	222.855	29.1241	14.5621		205	103.489	105.306	108.605	117.021	108.605	5.99697	2.99848		205	104.89	153.632	92.6316	66.4557	104.402	36.5252	18.2626
	210	181.514	210.186	239.857	237.872	217.357	27.4671	13.7335		210	111.514	110.186	139.857	197.872	139.857	41.0265	20.5132		210	93.3754	158.706	86.3158	68.3544	101.688	39.4446	19.7223
	215	211.371	210.589	214.696	290.128	231.696	38.9953	19.4977		215	131.371	110.589	114.696	102.128	114.696	12.2865	6.14324		215	86.5931	157.612	125.263	66.4557	108.981	40.5779	20.289
	220	276.596	251.064	177.305	201.255	226.555	45.352	22.676		220	176.596	251.064	177.305	104.255	177.305	59.9364	29.9682		220	97.4763	142.886	101.053	91.7722	108.297	23.3738	11.6869
	225	213.468	301.128	189.27	170.213	218.52	57.8467	28.9234		225	74.4681	102.128	82.2695	70.2128	82.2695	14.1489	7.07445		225	116.877	161.791	118.947	57.5949	113.803	42.8101	21.405
	230	240.426	176.596	243.546	193.617	213.546	33.5907	16.7953		230	140.426	76.5957	103.546	93.617	103.546	26.9877	13.4938		230	115.615	158.806	118.947	68.3544	115.431	37.0135	18.5067
	235	221.277	178.723	227.787	189.362	204.287	23.9247	11.9623		235	121.277	178.723	129.787	89.3617	129.787	36.9748	18.4874		235	98.4227	166.07	85.2632	75.9494	106.426	40.8171	20.4086
	240	197.872	185.106	254.61	188.851	206.61	32.4455	16.2227		240	97.8723	185.106	154.61	180.851	154.61	40.1571	20.0786		240	101.104	159.005	132.632	71.519	116.065	37.9757	18.9879
	245	172.34	219.468	218.723	189.362	199.973	23.1502	11.5751		245	72.3404	74.4681	78.7234	89.3617	78.7234	7.5724	3.7862		245	102.524	173.831	109.474	62.0253	111.963	46.2482	23.1241
	250	239.362	197.872	215.674	209.787	215.674	17.4419	8.72095		250	89.3617	97.8723	105.674	129.787	105.674	17.4012	8.7006		250	91.4826	145.473	146.316	68.9873	113.065	39.0064	19.5032
Figure 7C	ReaChR+Vehicle_Ipsilateral		No.1	No.2	No3	No4	No5	No6	no. 7	mean	std deviation	sem
		Baseline	1	1.4	1	1	1.4	1	1	1.11429	0.19518	0.0737711
		1 hr	0.6	0.4	0.4	0.6	0.4	0.4	0.4	0.457143	0.09759	0.0368856
		1 D	0.16	0.16	0.4	0.16	0.16	0.16	0.0.7	0.2	0.0979796	0.04
		3 D	0.4	0.16	0.16	0.16	0.16	0.16	0.16	0.194286	0.0907115	0.0342857
		5 D	0.16	0.16	0.16	0.16	0.16	0.16	0.16	0.16	0	0
		7 D	0.4	0.6	0.6	0.4	0.4	0.6	0.4	0.485714	0.106904	0.0404061
	ReaChR+IL-1ra_Ipsiliateral		No.1	No.2	No3	No4	No5	No.6	No.7	mean	std deviation	sem
		Baseline	1	1.4	1	1	1	1	1	1.05714	0.151186	0.0571429
		1 hr	0.6	0.6	1	1.4	1	1.4	0.6	0.942857	0.359894	0.136027
		1 D	0.6	1	0.6	1	1	0.6	0.6	0.771429	0.213809	0.0808122
		3 D	1	1	0.6	1	1	1	1	0.942857	0.151186	0.0571429
		5 D	1	1.4	1	1	1	1	1.4	1.11429	0.19518	0.0737711
		7 D	1	1	1	1	1.4	1.4	1.4	1.17143	0.213809	0.0808122
	ReaChR+Vehicle_Contralateral		No.1	No.2	No3	No4	No5	No6		mean	std deviation	sem
		Baseline	1.4	1	1	1.4	1.4	1		1.2	0.219089	0.0894427
		1 hr	1	1	1.4	1	1	1.4		1.13333	0.206559	0.0843274
		1 D	1	1	1	1.4	1	1		1.06667	0.163299	0.0666667
		3 D	1	1	1	1	1	1		1	0	0
		5 D	1	1	1	1	1	1		1	0	0
		7 D	1	1	1	1	1.4	1		1.06667	0.163299	0.0666667
	ReaChR+IL-1ra_Contralateral		No.1	No.2	No3	No4	No5	No.6	No.7	mean	std deviation	sem
		Baseline	1	1	1	1.4	1.4	2	1.4	1.31429	0.362531	0.137024
		1 hr	1.4	1	1	1	0.6	1.4	1.4	1.11429	0.302372	0.114286
		1 D	1	1	0.6	1	1	1	1	0.942857	0.151186	0.0571429
		3 D	1	0.6	1	1	1	1	1	0.942857	0.151186	0.0571429
		5 D	1	1	1.4	1	1	1.4	1.4	1.17143	0.213809	0.0808122
		7 D	1	1	1	1	1	1	1	1	0	0
Figure 7D	ReaChR+Vehicle_Ipsilateral		No.1	No.2	No3	No4	No5	No6	no. 7	mean	std deviation	sem
		Baseline	12.1	13.2	12.1	13.2	15.1	12.1	11.2	12.7143	1.26416	0.477807
		1 hr	3.4	3.6	3.8	3.2	4.5	5.1	6.3	4.27143	1.11313	0.420722
		1 D	3.4	3.2	4.5	4.7	6.3	4.3	4.2	4.37143	1.01606	0.384035
		3 D	8.2	10.1	11.2	13.2	7.8	8.2	9.2	9.7	1.95874	0.740335
		5 D	11.2	13.2	14.2	11.2	13.2	13.2	12.3	12.6429	1.12821	0.426423
		7 D	11.3	13.2	11.2	13.2	13.2	11.3	13.2	12.3714	1.03395	0.390795
	ReaChR+IL-1ra_Ipsiliateral		No.1	No.2	No3	No4	No5	No.6	No.7	mean	std deviation	sem
		Baseline	11.2	13.2	11.3	11.3	11.3	11.2	13.2	11.8143	0.947679	0.358189
		1 hr	13.2	13.2	11.3	11.2	10.5	12.5	11	11.8429	1.10583	0.417964
		1 D	11.3	13.4	13.2	13.2	13.1	11.3	10.2	12.2429	1.28174	0.484452
		3 D	14.2	13.2	15.1	11.2	10.3	14.3	13.2	13.0714	1.73754	0.656729
		5 D	12.1	13.2	13.4	12.2	10.2	11.3	12.1	12.0714	1.09196	0.412723
		7 D	11.3	11.2	13.2	11.3	10.2	14.1	10.2	11.6429	1.47519	0.55757
	ReaChR+Vehicle_Contralateral		No.1	No.2	No3	No4	No5	No6	No.7	mean	std deviation	sem
		Baseline	13.2	11.2	13.4	12.3	11.3	11.3	11.2	12.1167	1.00283	0.379034
		1 hr	11.2	10.3	13.2	11.3	14.2	15.1	13.2	12.55	1.90237	0.719027
		1 D	14.2	11.3	14.2	11.2	13.2	14.2	13.2	13.05	1.44741	0.54707
		3 D	15.1	13.2	11.2	13.2	14.3	11.3	11.1	13.05	1.56812	0.592694
		5 D	11.3	14.2	15.1	12.3	11.3	11.3	13.2	12.5833	1.67143	0.63174
		7 D	12.5	13.2	11.2	14.2	15.1	13.2	12.2	13.2333	1.34858	0.509715
	ReaChR+IL-1ra_Contralateral		No.1	No.2	No3	No4	No5	No.6	No.7	mean	std deviation	sem
		Baseline	11.3	14.2	15.1	15.1	13.2	14.2	15.1	14.0286	1.3925	0.526314
		1 hr	11.3	12.3	11.3	12.2	12.5	15.1	10.2	12.1286	1.53266	0.579291
		1 D	10.3	14.1	15.1	13.2	13.2	11.2	12.1	12.7429	1.66218	0.628247
		3 D	10.2	9.7	8.2	6.7	14.1	12.1	13.1	10.5857	2.66735	1.00816
		5 D	10.3	13.2	11.3	12.2	11.3	10.4	12.2	11.5571	1.04699	0.395725
		7 D	11.2	14.2	15.1	13.2	13.1	9.6	15.1	13.0714	2.04427	0.772662

## Sheet: S1C
Suppl. Figure 1C			+Tamoxifen	-Tamoxifen
	Iba1+ total	No.1	89	92
		No.2	92	87
		No.3	92	101
		No.4	87	82
	Rhodopsin+Iba1+ cells	No.1	82	0
		No.2	88	0
		No.3	85	0
		No.4	78	0
		No.1	92.1348	0
		No.2	95.6522	0
		No.3	92.3913	0
		No.4	89.6552	0
	mean		92.4584	0
	std deviation		2.46086	0
	sem		1.23043	0

## Sheet: S2C
Suppl. Figure 2C		+Tamoxifen		-Tamoxifen		SNT
		L4	L5	L4	L5	Ipsi. L4	Contra. L4
	No.1	1	2	1	2	102	1
	No.2	2	1	1	1	98	1
	No.3	2	1	1	2	92	2
	No.4	1	1	1	1	98	1
	mean	1.5	1.25	1	1.5	97.5	1.25
	std deviation	0.57735	0.5	0	0.57735	4.12311	0.5
	sem	0.288675	0.25	0	0.288675	2.06155	0.25

## Sheet: S3AB
Suppl. Figure 3A
	ReaChR+light Contra. Male		No.1	No.2	No3	No4	No5	mean	std deviation	sem
		Baseline	1	1.4	1	1	1.4	1.16	0.219089	0.0979796
		1 hr	1	0.6	0.6	0.6	1	0.76	0.219089	0.0979796
		1 D	1	0.6	0.6	1	0.6	0.76	0.219089	0.0979796
		3 D	1	1	1	1	1	1	0	0
		5 D	1	1	0.6	0.6	1	0.84	0.219089	0.0979796
		7 D	1	1	0.6	0.6	1	0.84	0.219089	0.0979796
	ReaChR+light Contra. Female		No.1	No.2	No3	No4	No5	mean	std deviation	sem
		Baseline	1	1	1	0.6	1	0.92	0.178885	0.08
		1 hr	1	1	1	1	1	1	0	0
		1 D	0.6	1	1	1	0.6	0.84	0.219089	0.0979796
		3 D	0.6	1	1	1	1	0.92	0.178885	0.08
		5 D	0.6	1	1	1	0.6	0.84	0.219089	0.0979796
		7 D	0.6	1	1	1	0.6	0.84	0.219089	0.0979796
	ReaChR+light Ipsi. Male		No.1	No.2	No3	No4	No5	mean	std deviation	sem
		Baseline	1	1.4	1.4	1	1.4	1.24	0.219089	0.0979796
		1 hr	0.16	0.16	0.16	0.16	0.16	0.16	0	0
		1 D	0.07	0.16	0.16	0.16	0.07	0.124	0.049295	0.0220454
		3 D	0.4	0.16	0.16	0.16	0.4	0.256	0.131453	0.0587878
		5 D	0.16	0.16	0.16	0.16	0.16	0.16	0	0
		7 D	0.6	0.6	1	1	0.6	0.76	0.219089	0.0979796
	ReaChR+light Ipsi. Female		No.1	No.2	No3	No4	No5	mean	std deviation	sem
		Baseline	1	1.4	1.4	1		1.2	0.23094	0.11547
		1 hr	0.07	0.16	0.16	0.16	0.07	0.124	0.049295	0.0220454
		1 D	0.07	0.07	0.07	0.07	0.07	0.07	0	0
		3 D	0.4	0.16	0.16	0.16	0.4	0.256	0.131453	0.0587878
		5 D	0.07	0.16	0.16	0.16	0.07	0.124	0.049295	0.0220454
		7 D	0.6	0.6	0.6	0.6	0.6	0.6	0	0
Suppl. Figure 3B
	ReaChR+light Contra. Male		No.1	No.2	No3	No4	No5	mean	std deviation	sem
		Basline	10.7	10.9	10.7333	11.4	10.2667	10.8	0.408928	0.182878
		1hr	11.3	11.2	11.2	11.3	11.2	11.24	0.0547723	0.0244949
		1D	12.2	12.5	12.0333	14.2	11.3	12.4467	1.07512	0.48081
		3D	11.4	10.2	11.3667	11.1667	10.3667	10.9	0.573004	0.256255
		4D	11.2	11.3	11.7333	11.8333	10.2	11.2533	0.648331	0.289943
		5D	12.3	11.2	14.2667	11.2	10.2	11.8333	1.54991	0.693141
		7D	11.2	12.2	14.1333	11.3	10.2
	ReaChR+light Contra. Female		No.1	No.2	No3	No4	No5	mean	std deviation	sem
		Basline	12.5	11.2667	14.6	13.4	12.1	12.7733	1.27745	0.571295
		1hr	12.1	12.1	13.2	12.3	12.59	12.458	0.460782	0.206068
		1D	11.6	10.2333	10.2667	10.2	11.2	10.7	0.654896	0.292878
		3D	11.3667	12.0333	14.5	12.6	12.62	12.624	1.16723	0.522003
		4D	14.1	13.8333	15.1	14.32	14.4	14.3507	0.473113	0.211582
		5D	14.5333	10.2667	10.3	11.2	11.9	11.64	1.75458	0.784673
		7D	13.6	11.9	10.2333	11.9	12.01
	ReaChR+light Ipsi. Male		No.1	No.2	No3	No4	No5	mean	std deviation	sem
		Basline	12.01	11.8	11.2	13.2	11.3	11.902	0.800325	0.357916
		1hr	4.2	4.1	4.56667	3.2	4.23333	4.06	0.511751	0.228862
		1D	3.65	3.9	3.2	2.96667	5.2	3.78333	0.872576	0.390228
		3D	11.2	12.4	12.5333	11.2333	11.9	11.8533	0.627429	0.280595
		4D	12.02	12.07	12.0667	11.5	12.5667	12.0447	0.377783	0.16895
		5D	12.34	12.9	15.1	12.3	10.6	12.648	1.61911	0.724088
		7D	11.8	11.9	15.1	10.1	10.6
	ReaChR+light Ipsi. Female		No.1	No.2	No3	No4	No5	mean	std deviation	sem
		Basline	13.2	14.1	12.2	13.1	13.1	13.14	0.673053	0.300998
		1hr	5.1	4.63333	1.43333	3.82	3.65	3.72733	1.41263	0.631746
		1D	3.86667	2.3	2.1	2.9	2.6	2.75333	0.692259	0.309588
		3D	5.53333	5.1	4.4	4.89	5.13	5.01067	0.413181	0.18478
		4D	4.23333	3.83333	5.1	4.23	4.55	4.38933	0.471625	0.210917
		5D	2.4	5.26667	6.53333	4.46	4.99	4.73	1.50909	0.674886
		7D	9.33333	10.1333	10.2333	9.45	10.45	9.92	0.49741	0.222448

[truncated: 8 more sheets: S5B, S6B, S7B, S8AB, S9ABCDEF, S10ABD, S11AB, S12B]
